# Supplementary material for: Post-Transcriptional Regulation of Toll-Interacting Protein in the Intestinal Epithelium
Source: PLoS One. 2016 Oct 14;11(10):e0164858. doi: 10.1371/journal.pone.0164858 (PMC5065231; doi:10.1371/journal.pone.0164858)
Supplement: S1 Table — Nucleotide sequences of the primers are shown. (XLSX) [file pone.0164858.s002.xlsx]

## Sheet: Sheet1
Supplemental table 1
Nucleotide sequences of the primers used in this study (5' -> 3')
plasmid name	Forward	Reverse
Luc-mTollip_3'UTR1-2712 (3'-UTR full)	ACCCGCCTGTGGCCCTTG	GGATCCAACATTTCCTCAGAGGAC (BamHI)
Luc-mTollip_3'UTRΔ1-2572	GCTCTAGAGGCCACCCTTTACAGACAC (Xba I)	GCGGATCCAACATTTCCTCAGAGGAC (Bam HI)
Luc-mTollip_3'UTRΔ1-2649	GCTCTAGACTGTGATTATTTTGGGAA (Xba I)	GCGGATCCAACATTTCCTCAGAGGAC (Bam HI)
Luc-mTollip_3'UTRΔ1-1172	GCTCTAGAATGGTGGGACAGTTTTGCC (Xba I)	AGTCTAGAATGGAGGCTTCCA (Xba I)
qPCR
Tollip	CAAGAACCCTCGCTGGAAC	GGTACACAGTTGGCATCAGG
Gapdh	TGAACGGGAAGCTCACTGG	TCCACCACCCTGTTGCTGTA
Northern blotting
CDS probe	ATGGCGACCACCGTCAGCACG	TCTAGATAATACGACTCACTATAGGGCTAGGACTCTTCACCCATTTGCAG (T7 pol binding)
3' UTR probe	TATAGGTTGAACACAGGGCC	TAGATAATACGACTCACTATAGGGAGTTCTGAGAACCATTCCCA (T7 pol binding)
Rnase H
5'-UTR / CDS	GCTGCGTGCTGACGGT
CDS / 3'-UTR	GTCCAAGGGTCAGTGGT
poly(A)-tail	oligo(dT)12-18
